# Supplementary material for: SHERLOCK4HAT: A CRISPR-based tool kit for diagnosis of Human African Trypanosomiasis
Source: eBioMedicine. 2022 Oct 27;85:104308. doi: 10.1016/j.ebiom.2022.104308 (PMC9626900; doi:10.1016/j.ebiom.2022.104308)
Supplement: Data File S1 — BLAST hits of 7SLRNA and SODB1 sequences. Hits obtained running the 7SLRNA (Tb927.82861) and SODB1 (Tb927.11.15910) sequences on the Trypanozoon nucleotide data base using BLASTn from the National Center for Biotechnology Information (NBCI). [file mmc3.xlsx]

## Sheet: 7SLRNA hits
Accession number	Name	Query covery	Identity
Tb927.82861	Trypanosoma brucei brucei TREU927 SRP RNA, 7SL (Tb927.8.2861), miscRNA	1	1
HG323621.1	TPA: Trypanosoma brucei SRP RNA for signal recognition particle RNA	1	1
AC159431.1	Trypanosoma brucei chromosome 8 clone RPCI93-28F14, complete sequence	1	1
HG323622.1	TPA: Trypanosoma brucei SRP RNA for signal recognition particle RNA	1	99.62%
HG323620.1	TPA: Trypanosoma brucei SRP RNA for signal recognition particle RNA	1	99.62%
AF047723.1	Trypanosoma brucei rhodesiense c85 gene, partial cds; and U RNAB and 7SL RNA g	1	99.62%
X57047.1	T.brucei RNA X, tRNA-lys, tRNA-arg & U RNA B genes	1	99.62%
OU830659.1	Trypanosoma evansi genome assembly, chromosome: STIB805_09	1	99.23%
FN554971.1	Trypanosoma brucei gambiense DAL972 chromosome 8, complete sequence	1	99.23%
HG323619.1	TPA: Trypanosoma brucei SRP RNA for signal recognition particle RNA	1	98.85%
M80262.1	T.brucei 7SL RNA gene sequence	1	98.85%
HE575321.1	Trypanosoma congolense IL3000 annotated genomic contig, chromosome 8	0.99	86.31%
HE573024.1	Trypanosoma vivax Y486 annotated genomic contig, chromosome 8	0.99	79.77%

## Sheet: SODB1 hits
Accession number	Name	Query covery	Identity
XM_824555.1	Trypanosoma brucei brucei TREU927 iron superoxide dismutase (Tb11.01.7550), partial mRNA	1	100.00%
OU830662.1	Trypanosoma evansi genome assembly, chromosome: STIB805_012	1	100.00%
AY894557.1	Trypanosoma brucei strain 427 iron-containing superoxide dismutase B1 (sodb1) gene, complete cds	1	100.00%
AF364812.1	Trypanosoma brucei iron-containing superoxide dismutase mRNA, complete cds	1	99.66%
XM_011782626.1	Trypanosoma brucei gambiense DAL972 iron superoxide dismutase, putative partial mRNA	1	99.16%
FN554974.1	Trypanosoma brucei gambiense DAL972 chromosome 11, complete sequence	1	99.16%
XM_824467.1	Trypanosoma brucei brucei TREU927 iron superoxide dismutase (Tb11.01.6660), partial mRNA	0.96	93.57%
AY894558.1	Trypanosoma brucei strain 427 iron-containing superoxide dismutase B2 (sodb2) gene, complete cds	0.96	93.23%
XM_011782528.1	Trypanosoma brucei gambiense DAL972 iron superoxide dismutase, putative partial mRNA	0.96	93.04%
XM_804459.1	Trypanosoma cruzi strain CL Brener iron superoxide dismutase partial mRNA	0.93	77.92%
XM_804198.1	Trypanosoma cruzi strain CL Brener iron superoxide dismutase partial mRNA	0.93	77.70%
XM_808937.1	Trypanosoma cruzi strain CL Brener iron superoxide dismutase partial mRNA	0.93	77.52%
CP015677.1	Trypanosoma cruzi cruzi strain Sylvio X10/cl1 chromosome TcI27 sequence	0.93	77.52%
U90723.1	Trypanosoma cruzi iron superoxide dismutase B (FeSODB) mRNA, complete cds	0.93	76.68%
L20082.1	Leishmania donovani mRNA sequence	0.93	76.68%
JQ994376.1	Trypanosoma cruzi strain CAS20 iron superoxide dismutase (FeSOD) gene, partial cds; kinetoplast	0.39	78.10%
JQ994383.1	Trypanosoma cruzi strain MG9 iron superoxide dismutase (FeSOD) gene, partial cds; kinetoplast	0.41	77.60%
JQ994368.1	Trypanosoma cruzi strain AF1 iron superoxide dismutase (FeSOD) gene, partial cds; kinetoplast	0.39	77.78%
JQ994389.1	Trypanosoma cruzi strain TU10CL1 iron superoxide dismutase (FeSOD) gene, partial cds; kinetoplast	0.37	77.97%
JQ994380.1	Trypanosoma cruzi strain HA iron superoxide dismutase (FeSOD) gene, partial cds; kinetoplast	0.39	77.69%
JQ994375.1	Trypanosoma cruzi strain CAS19 iron superoxide dismutase (FeSOD) gene, partial cds; kinetoplast	0.39	77.69%
JQ994373.1	Trypanosoma cruzi strain CAS15 iron superoxide dismutase (FeSOD) gene, partial cds; kinetoplast	0.37	78.17%
JQ994386.1	Trypanosoma cruzi strain SN3 iron superoxide dismutase (FeSOD) gene, partial cds; kinetoplast	0.37	78.17%
JQ994381.1	Trypanosoma cruzi strain MG4 iron superoxide dismutase (FeSOD) gene, partial cds; kinetoplast	0.39	77.27%
JQ994378.1	Trypanosoma cruzi strain FER1 iron superoxide dismutase (FeSOD) gene, partial cds; kinetoplast	0.39	77.27%
JQ994374.1	Trypanosoma cruzi strain CAS18 iron superoxide dismutase (FeSOD) gene, partial cds; kinetoplast	0.41	77.20%
JQ994372.1	Trypanosoma cruzi strain CAS13 iron superoxide dismutase (FeSOD) gene, partial cds; kinetoplast	0.4	77.11%
JQ994371.1	Trypanosoma cruzi strain B142 iron superoxide dismutase (FeSOD) gene, partial cds; kinetoplast	0.39	77.27%
JQ994370.1	Trypanosoma cruzi strain B138 iron superoxide dismutase (FeSOD) gene, partial cds; kinetoplast	0.39	77.27%
JQ994390.1	Trypanosoma cruzi strain X10CL1 iron superoxide dismutase (FeSOD) gene, partial cds; kinetoplast	0.4	76.92%
JQ994385.1	Trypanosoma cruzi strain SN1 iron superoxide dismutase (FeSOD) gene, partial cds; kinetoplast	0.37	77.73%
JQ994384.1	Trypanosoma cruzi strain SEBAS1 iron superoxide dismutase (FeSOD) gene, partial cds; kinetoplast	0.37	77.73%
JQ994377.1	Trypanosoma cruzi strain CLBR iron superoxide dismutase (FeSOD) gene, partial cds; kinetoplast	0.37	77.73%
JQ994367.1	Trypanosoma cruzi strain AC29 iron superoxide dismutase (FeSOD) gene, partial cds; kinetoplast	0.4	76.61%
JQ994369.1	Trypanosoma cruzi strain B114 iron superoxide dismutase (FeSOD) gene, partial cds; kinetoplast	0.41	76.80%
JQ994387.1	Trypanosoma cruzi strain SN7 iron superoxide dismutase (FeSOD) gene, partial cds; kinetoplast	0.4	76.52%
