# Supplementary material for: SHERLOCK4HAT: A CRISPR-based tool kit for diagnosis of Human African Trypanosomiasis
Source: eBioMedicine. 2022 Oct 27;85:104308. doi: 10.1016/j.ebiom.2022.104308 (PMC9626900; doi:10.1016/j.ebiom.2022.104308)
Supplement: Data File S2 — WHO HAT specimen biobank clinical samples. Individual information, SHERLOCK4HAT and qPCR results. [file mmc4.xlsx]

## Sheet: Non-endemic negative controls
N°	Subject ID	SHERLOCK ID	SHERLOCK								177 bp Repeats40
			Fold-change over background fluorescence				Outcome
			7SL	TgSGP	SRA	RP	7SL	TgSGP	SRA	RP	mean Ct	Melt T	Outcome
3	816-261-GRLA	Cn3	0.966845	1.10792	1.26812	14.6	negative	negative	negative	positive	34.4964	76.5	negative
4	816-031-VEMI	Cn4	14.0658	4.35706	1.29602	15.69	positive	positive	negative	positive	32.4671	76.5	negative
5	816-012-PODA	Cn5	0.725445	0.946012	1.3499	15.5784	negative	negative	negative	positive	35.3724	76	negative
6	816-203-BOCE	Cn6	1.03929	1.53589	1.18089	14.316	negative	negative	negative	positive	32.5376	76.5	negative
7	816-127-CHMA	Cn7	0.905436	1.13558	1.46055	15.2591	negative	negative	negative	positive	33.2413	76.5	negative
8	816-198-POES	Cn8	0.938328	1.09202	1.27486	16.503	negative	negative	negative	positive	33.4085	76.5	negative
9	816-126-FACH	Cn9	0.936958	3.61929	1.31623	12.717	negative	positive	negative	positive	32.7201	76.5	negative
10	816-290-ENTY	Cn10	0.809502	1.00552	1.05709	11.1613	negative	negative	negative	positive	32.832	76.5	negative
11	816-293-AERE	Cn11	0.938603	4.09142	1.28672	13.8954	negative	positive	negative	positive	33.123	76.5	negative
12	816-208-FACA	Cn12	0.936765	0.864936	1.35151	13.3683	negative	negative	negative	positive	33.8439	76.5	negative
13	816-292-BEPI	Cn13	0.952574	0.907825	1.03368	13.1858	negative	negative	negative	positive	28.8374	77.5	negative
14	816-139-MACA	Cn14	0.906985	1.12114	1.15138	14.2919	negative	negative	negative	positive	32.9962	76.5	negative
15	816-05-DIHE	Cn15	0.965074	0.877728	1.28672	9.10611	negative	negative	negative	positive	33.2009	76.5	negative
16	816-289-DOIR	Cn16	0.995956	1.24342	1.77903	10.0844	negative	negative	negative	positive	33.1021	76	negative
RP, RNase P

## Sheet: gHAT negative endemic controls
					SHERLOCK						177 bp Repeats40
N°	Subject ID	Country	Extraction date	SHERLOCK ID	Fold-change over background fluorescence			Outcome
					7SLRNA	TgSGP	RP	7SLRNA	TgSGP	RP	mean Ct	Melt T	Outcome
3	ATB/01/02/C/007	DRC	27/06/2008	Cg3	0.99	1.07	23.11	negative	negative	positive	33.6192	75.5	negative
4	ATB/01/02/C/013	DRC	14/07/2008	Cg4	1.00919	1.06396	13.7184	negative	negative	positive	33.1583	76.5	negative
5	ATB/01/02/C/014	DRC	14/07/2008	Cg5	1.02059	0.962378	14.1052	negative	negative	positive	33.1729	76.5	negative
6	ATB/01/02/C/015	DRC	14/07/2008	Cg6	0.966176	0.944695	13.6196	negative	negative	positive	32.0121	76.5	negative
7	ATB/01/02/C/016	DRC	18/07/2008	Cg7	0.978309	2.82919	10.8236	negative	positive	positive	34.4961	76.5	negative
8	ATB/01/03/C/004	DRC	17/09/2008	Cg8	1.00221	1.03837	14.8877	negative	negative	positive	33.4814	76.5	negative
9	ATB/01/03/C/005	DRC	04/11/2008	Cg9	1.05919	1.54063	14.1355	negative	negative	positive	29.5987	76.5	negative
10	ATB/01/03/C/006	DRC	15/11/2008	Cg10	0.95	5.84236	13.7366	negative	positive	positive	32.1953	77	negative
11	ATB/01/03/C/007	DRC	15/11/2008	Cg11	1.01949	2.07148	13.8051	negative	positive	positive	34.1642	76.5	negative
12	ATB/01/03/C/008	DRC	17/12/2008	Cg12	1.01176	0.970278	13.6434	negative	negative	positive	33.3084	76.5	negative
13	ATB/01/03/C/009	DRC	10/01/2009	Cg13	0.978676	1.19564	13.3057	negative	negative	positive	32.9415	76.5	negative
14	ATB/01/03/C/010	DRC	10/01/2009	Cg14	0.935294	0.971407	12.5306	negative	negative	positive	33.2074	76.5	negative
15	ATB/01/04/C/001	DRC	21/07/2008	Cg15	0.878676	0.805869	11.2698	negative	negative	positive	33.6093	76	negative
16	ATB/01/04/C/002	DRC	25/07/2008	Cg16	0.98125	1.07449	14.4859	negative	negative	positive	33.6613	76.5	negative
17	ATB/01/04/C/004	DRC	28/07/2008	Cg17	0.979412	3.61738	13.8754	negative	positive	positive	33.9773	77	negative
18	ATB/01/04/C/005	DRC	14/08/2008	Cg18	0.994485	1.07035	13.4053	negative	negative	positive	33.0305	76.5	negative
19	ATB/01/04/C/006	DRC	28/09/2008	Cg19	0.969485	1.01204	13.415	negative	negative	positive	33.4526	76.5	negative
20	ATB/01/04/C/007	DRC	30/09/2008	Cg20	0.95625	1.02671	13.5908	negative	negative	positive	33.0226	76.5	negative
21	ATB/01/04/C/008	DRC	17/10/2008	Cg21	0.936029	0.954101	13.3933	negative	negative	positive	32.7992	76.5	negative
22	ATB/01/05/C/001	DRC	23/08/2008	Cg22	0.926103	0.917231	13.2543	negative	negative	positive	33.0901	76.5	negative
23	ATB/01/05/C/002	DRC	23/08/2008	Cg23	0.986029	0.74003	13.7651	negative	negative	positive	33.3091	76	negative
24	ATB/01/05/C/003	DRC	23/09/2008	Cg24	1.00772	1.02859	14.5461	negative	negative	positive	32.5773	76.5	negative
25	ATB/01/05/C/005	DRC	16/10/2008	Cg25	0.93125	0.984951	14.4027	negative	negative	positive	33.1125	76.5	negative
26	ATB/01/05/C/006	DRC	16/10/2008	Cg26	0.811029	0.928518	13.5852	negative	negative	positive	34.5283	76.5	negative
27	ATB/01/05/C/007	DRC	16/10/2008	Cg27	0.922794	0.974417	13.423	negative	negative	positive	33.3008	76.5	negative
28	ATB/01/05/C/008	DRC	24/10/2008	Cg28	0.932721	1.03047	13.6567	negative	negative	positive	31.8246	76.5	negative
29	ATB/01/06/C/001	DRC	04/06/2008	Cg29	0.928309	1.01655	13.2713	negative	negative	positive	32.3382	76.5	negative
30	ATB/01/06/C/002	DRC	07/06/2008	Cg30	0.811765	1.00602	13.199	negative	negative	positive	33.6072	76.5	negative
31	ATB/01/06/C/008	DRC	30/06/2008	Cg31	0.941544	0.985704	13.9409	negative	negative	positive	32.4786	77	negative
32	ATB/01/06/C/004	DRC	12/06/2008	Cg32	0.988603	1.05004	11.5755	negative	negative	positive	31.2939	78	negative
33	ATB/01/06/C/006	DRC	19/06/2008	Cg33	1.04926	1.03574	13.03	negative	negative	positive	33.4842	76.5	negative
34	ATB/01/06/C/007	DRC	26/06/2008	Cg34	0.94375	1.01543	15.9785	negative	negative	positive	33.8608	76.5	negative
35	ATB/01/07/C/001	DRC	03/06/2008	Cg35	0.941176	0.992852	13.1934	negative	negative	positive	34.0255	76.5	negative
36	ATB/01/07/C/002	DRC	03/06/2008	Cg36	0.947059	1.0301	13.5385	negative	negative	positive	34.1505	76.5	negative
37	ATB/01/07/C/003	DRC	19/06/2008	Cg37	0.941176	1.0237	13.7678	negative	negative	positive	33.6472	76.5	negative
38	ATB/01/07/C/004	DRC	19/06/2008	Cg38	0.969853	1.11437	13.435	negative	negative	positive	34.1378	76	negative
39	ATB/01/07/C/005	DRC	23/06/2008	Cg39	0.717647	0.989842	13.0955	negative	negative	positive	34.448	76.5	negative
40	ATB/01/07/C/007	DRC	03/07/2008	Cg40	0.919485	1.0158	13.7525	negative	negative	positive	33.8584	76.5	negative
41	ATB/04/01/C/004	Guinea	28/11/2007	Cg41	0.948897	0.938299	12.7837	negative	negative	positive	33.4961	77	negative
42	ATB/04/01/C/007	Guinea	29/11/2007	Cg42	0.959926	1.04891	13.4224	negative	negative	positive	30.9135	76.5	negative
43	ATB/04/01/C/009	Guinea	29/11/2007	Cg43	0.917279	0.998495	13.0423	negative	negative	positive	34.2882	76	negative
44	ATB/04/01/C/014	Guinea	29/11/2007	Cg44	0.924265	1.01242	13.1969	negative	negative	positive	33.7981	76.5	negative
45	ATB/04/01/C/030	Guinea	01/12/2007	Cg45	0.933824	0.992852	13.4927	negative	negative	positive	34.5023	76	negative
46	ATB/06/02/C/008	Chad	29/10/2010	Cg46	0.970588	1.114	13.2619	negative	negative	positive	36.1809	76	negative
47	ATB/06/02/C/009	Chad	29/10/2010	Cg47	1.00257	1.02408	13.7046	negative	negative	positive	33.6985	76.5	negative
48	ATB/06/02/C/010	Chad	30/10/2010	Cg48	0.995956	1.06358	14.3954	negative	negative	positive	34.0281	76.5	negative
49	ATB/06/02/C/013	Chad	31/10/2010	Cg49	1.02831	1.06321	13.2648	negative	negative	positive	35.3574	76	negative
50	ATB/06/02/C/012	Chad	31/10/2010	Cg50	0.983088	1.03913	13.8172	negative	negative	positive	34.0269	76.5	negative
DRC, Democratic Republic of Congo
Cg, T. b. gambiense negative controls from endemic regions
RP, RNase P

## Sheet: gHAT stage 1 patients
					SHERLOCK								177 bp Repeats40
N°	Subject ID	Country	Extraction date	SHERLOCK ID	Fold-change over background fluorescence				Outcome
					7SL	TgSGP	SRA	RP	7SL	TgSGP	SRA	RP	mean Ct	Melt T	Outcome
1	ATB/01/02/P/045	DRC	16/12/2008	PgI 1	1.46414	1.04448		15.4227	positive	negative		positive	25.3825	78	positive
2	ATB/01/02/P/073	DRC	21/08/2009	PgI 2	1.06363	3.32401		12.2579	negative	positive		positive	35.3707	76	negative
3	ATB/01/04/P/031	DRC	17/08/2009	PgI 3	25.6326	1.23133		13.2775	positive	negative		positive	27.2659	78	positive
4	ATB/01/04/P/033	DRC	19/08/2009	PgI 4	25.7425	1.04447		10.6167	positive	negative		positive	26.1827	78	positive
5	ATB/01/04/P/034	DRC	19/08/2009	PgI 5	1.05392	2.51287		12.6645	negative	positive		positive	32.1025	77	negative
6	ATB/01/04/P/036	DRC	20/08/2009	PgI 6	2.80342	2.42643	1.84381	9.9041	positive	positive	negative	positive	28.0731	78	positive
7	ATB/01/04/P/037	DRC	20/08/2009	PgI 7	2.89752	1.02098		8.38936	positive	negative		positive	30.3693	78	negative
8	ATB/01/04/P/038	DRC	21/08/2009	PgI 8	0.964836	1.06745		8.02101	negative	negative		positive	35.508	77	negative
9	ATB/01/04/P/039	DRC	24/08/2009	PgI 9	8.00871	1.08344		13.186	positive	negative		positive	31.3429	78	negative
10	ATB/01/04/P/043	DRC	30/08/2009	PgI 10	1.00469	1.08344		11.5012	negative	negative		positive	32.2955	78	negative
11	ATB/01/05/P/019	DRC	23/11/2008	PgI 11	1.8497	0.688957		16.0773	positive	negative		positive	ND	ND	negative
12	ATB/01/05/P/027	DRC	19/03/2009	PgI 12	3.8392	1.26748		15.6253	positive	negative		positive	28.356	78	positive
13	ATB/01/05/P/029	DRC	15/04/2009	PgI 13	0.987666	1.15859		15.3572	negative	negative		positive	31.8176	76.5	negative
14	ATB/01/05/P/032	DRC	16/04/2009	PgI 14	0.92508	1.10215		15.5037	negative	negative		positive	28.319	77	positive
15	ATB/01/05/P/034	DRC	20/04/2009	PgI 15	1.11284	2.26166		15.6082	negative	positive		positive	29.7985	78	negative
16	ATB/01/05/P/037	DRC	25/04/2009	PgI 16	0.890361	1.33466		15.9784	negative	negative		positive	30.323	77.5	negative
17	ATB/01/05/P/038	DRC	28/04/2009	PgI 17	1.01005	1.2089		15.8212	negative	negative		positive	29.7021	77.5	negative
18	ATB/01/05/P/041	DRC	18/05/2009	PgI 18	16.4906	2.62301	1.49711	15.5071	positive	positive	negative	positive	27.4146	78	positive
19	ATB/01/05/P/045	DRC	12/06/2009	PgI 19	2.04979	0.915644		15.5164	positive	negative		positive	30.158	78	negative
20	ATB/01/05/P/046	DRC	15/08/2009	PgI 20	0.944724	0.970245		15.8636	negative	negative		positive	32.2028	77	negative
21	ATB/01/05/P/047	DRC	16/08/2009	PgI 21	1.16035	1.19141		15.4866	negative	negative		positive	30.8702	78	negative
22	ATB/01/05/P/048	DRC	16/08/2009	PgI 22	16.9685	1.05859		15.3922	positive	negative		positive	31.3901	78	negative
23	ATB/01/05/P/049	DRC	16/08/2009	PgI 23	15.5487	4.83466	1.48493	15.5784	positive	positive	negative	positive	25.6827	78	positive
24	ATB/01/05/P/050	DRC	17/08/2009	PgI 24	15.2385	1.76258		15.9019	positive	negative		positive	26.3268	78	positive
25	ATB/01/05/P/052	DRC	18/08/2009	PgI 25	1.00411	5.07055		15.5509	negative	positive		positive	28.3602	78	positive
26	ATB/01/05/P/053	DRC	24/08/2009	PgI 26	7.29511	0.996933		17.9881	positive	negative		positive	31.3823	78	negative
27	ATB/01/05/P/054	DRC	24/08/2009	PgI 27	2.11284	1.75798		15.5599	positive	negative		positive	29.628	78	negative
28	ATB/01/05/P/060	DRC	18/11/2009	PgI 28	1.10233	1.71503		15.3338	negative	negative		positive	30.2478	78	negative
29	ATB/01/05/P/062	DRC	18/11/2009	PgI 29	1.09868	1.12362		15.5019	negative	negative		positive	30.2004	78	negative
30	ATB/01/05/P/063	DRC	18/11/2009	PgI 30	4.0137	6.43221	1.84285	15.3387	positive	positive	negative	positive	25.4055	78	positive
31	ATB/01/05/P/064	DRC	21/11/2009	PgI 31	2.8931	2.18957	1.16389	16.1405	positive	positive	negative	positive	28.2309	77.5	positive
32	ATB/01/06/P/024	DRC	23/09/2008	PgI 32	1.09822	1.02393		16.0736	negative	negative		positive	31.1178	77.5	negative
33	ATB/01/06/P/066	DRC	17/01/2010	PgI 33	16.0557	1.11196		15.4595	positive	negative		positive	26.6285	78	positive
34	ATB/01/07/P/064	DRC	19/08/2009	PgI 34	0.891731	0.969632		14.6104	negative	negative		positive	32.4175	78	negative
35	ATB/01/07/P/067	DRC	02/09/2009	PgI 35	5.83874	1.32301		15.1755	positive	negative		positive	29.4014	78	negative
36	ATB/04/01/P/002	Guinea	28/11/2007	PgI 36	0.829603	1.04816		15.4911	negative	negative		positive	29.7933	78	negative
37	ATB/04/01/P/106	Guinea	18/04/2010	PgI 37	13.122	1.73528		14.8	positive	negative		positive	23.2736	78	positive
38	ATB/04/01/P/112	Guinea	10/06/2010	PgI 38	0.894472	1.07301		15.432	negative	negative		positive	33.2634	76.5	negative
39	ATB/04/01/P/119	Guinea	10/06/2010	PgI 39	1.47053	1.01994		15.1818	positive	negative		positive	27.3469	77.5	positive
40	ATB/04/01/P/126	Guinea	11/06/2010	PgI 40	0.888077	1.14908		15.268	negative	negative		positive	31.7426	78	negative
41	ATB/06/01/P/009	Chad	03/03/2009	PgI 41	3.90635	1.02791		15.5498	positive	negative		positive	21.5745	78	positive
42	ATB/06/01/P/010	Chad	03/03/2009	PgI 42	12.54	1.2908		15.3546	positive	negative		positive	20.606	78	positive
43	ATB/06/01/P/013	Chad	04/03/2009	PgI 43	16.6003	7.68558	1.29089	14.2074	positive	positive	negative	positive	18.8248	78	positive
44	ATB/06/01/P/014	Chad	04/03/2009	PgI 44	1.0137	1.08988		15.9796	negative	negative		positive	25.3112	78	positive
45	ATB/06/01/P/015	Chad	04/03/2009	PgI 45	15.3207	10.7945	1.36145	15.0866	positive	positive	negative	positive	14.5529	78.5	positive
46	ATB/06/02/P/001	Chad	27/10/2010	PgI 46	2.15989	1.08006		15.6398	positive	negative		positive	24.0704	78	positive
47	ATB/06/02/P/006	Chad	28/10/2010	PgI 47	0.907264	1.10153		15.9234	negative	negative		positive	25.9877	77	negative
48	ATB/06/02/P/010	Chad	28/10/2010	PgI 48	2.18273	1.72393		15.9903	positive	negative		positive	23.7514	77.5	positive
49	ATB/06/02/P/012	Chad	29/10/2010	PgI 49	1.04157	1.0184		15.861	negative	negative		positive	28.2989	77.5	positive
50	ATB/06/02/P/014	Chad	29/10/2010	PgI 50	0.96	1.08		23.96	negative	negative		positive	ND	ND	negative
ND, Not detected
DRC, Democratic Republic of Congo
RP, RNase P
PgI, Patients with stage 1 of gambiense HAT

## Sheet: gHAT stage 2 patients
					SHERLOCK								177 bp Repeats40
N°	Subject ID	Country	Extraction date	SHERLOCK ID	Fold-change over background fluorescence				Outcome
					7SL	TgSGP	SRA	RP	7SL	TgSGP	SRA	RP	mean Ct	Melt T	Outcome
2	ATB/01/02/P/013	DRC	14/07/2008	Pg II 2	2.79945	0.947239		16.397	positive	negative		positive	23.7824	77.5	positive
3	ATB/01/02/P/015	DRC	14/07/2008	Pg II 3	1.10187	0.980675		14.7602	negative	negative		positive	27.2427	77.5	positive
4	ATB/01/02/P/017	DRC	22/07/2008	Pg II 4	0.964367	0.95092		15.9141	negative	negative		positive	29.5061	77.5	negative
5	ATB/01/02/P/019	DRC	11/08/2008	Pg II 5	14.1827	1.22086		15.5948	positive	negative		positive	24.1474	77.5	positive
6	ATB/01/03/P/010	DRC	03/12/2008	Pg II 6	8.76291	1.57086		15.5394	positive	negative		positive	25.3657	77.5	positive
7	ATB/01/03/P/011	DRC	17/12/2008	Pg II 7	14.1265	1.41411		15.9725	positive	negative		positive	23.0725	77.5	positive
8	ATB/01/03/P/012	DRC	10/01/2009	Pg II 8	0.818182	1.10245		15.8379	negative	negative		positive	32.4079	76.5	negative
9	ATB/01/03/P/013	DRC	10/01/2009	Pg II 9	14.6428	4.71104	1.36915	15.5922	positive	positive	negative	positive	22.0655	78	positive
10	ATB/01/03/P/014	DRC	23/01/2009	Pg II 10	7.57835	1.28436		15.4138	positive	negative		positive	26.0156	77.5	positive
11	ATB/01/04/P/012	DRC	19/11/2008	Pg II 11	2.58429	1.07178		15.384	positive	negative		positive	30.239	78	negative
12	ATB/01/04/P/014	DRC	29/11/2008	Pg II 12	0.894929	1.0865		15.1349	negative	negative		positive	30.8059	77.5	negative
13	ATB/01/04/P/015	DRC	26/02/2009	Pg II 13	9.16629	2.97025	1.23028	15.8502	positive	positive	negative	positive	27.8645	78	positive
14	ATB/01/04/P/016	DRC	15/03/2009	Pg II 14	8.18593	1.25736		15.8364	positive	negative		positive	28.8643	78	negative
15	ATB/01/04/P/017	DRC	18/03/2009	Pg II 15	16.7355	5.64724	1.28704	16.0617	positive	positive	negative	positive	25.5443	78	positive
16	ATB/01/05/P/011	DRC	26/10/2008	Pg II 16	1.81407	2.23344	1.87652	16.1926	positive	positive	negative	positive	27.9127	78	positive
17	ATB/01/05/P/014	DRC	15/11/2008	Pg II 17	10.5509	1.49356		15.4097	positive	negative		positive	29.3882	78	negative
18	ATB/01/05/P/017	DRC	17/11/2008	Pg II 18	14.5902	2.78129	1.5635	16.161	positive	positive	negative	positive	27.8474	78	positive
19	ATB/01/05/P/020	DRC	23/11/2008	Pg II 19	16.0347	4.82147	1.67447	15.8911	positive	positive	negative	positive	26.7099	78	positive
20	ATB/01/05/P/021	DRC	24/11/2008	Pg II 20	0.969392	0.915031		15.8599	negative	negative		positive	ND	ND	negative
21	ATB/01/06/P/002	DRC	07/06/2008	Pg II 21	0.985381	0.974233		15.7171	negative	negative		positive	37.6819	ND	negative
22	ATB/01/06/P/003	DRC	12/06/2008	Pg II 22	1.0667	1.08896		13.2725	negative	negative		positive	32.2981	76.5	negative
23	ATB/01/06/P/004	DRC	12/06/2008	Pg II 23	0.950206	1.03773		15.9647	negative	negative		positive	32.0223	76.5	negative
24	ATB/01/06/P/005	DRC	13/06/2008	Pg II 24	0.96254	1.09939		16.0903	negative	negative		positive	32.0965	77	negative
25	ATB/01/06/P/006	DRC	19/06/2008	Pg II 25	0.98127	1.95		15.2539	negative	negative		positive	29.8691	78	negative
27	ATB/01/07/P/004	DRC	19/06/2008	Pg II 27	2.22156	1.31534		15.5714	positive	negative		positive	30.0003	78	negative
28	ATB/01/07/P/005	DRC	23/06/2008	Pg II 28	17.1211	2.6362	1.3932	15.1375	positive	positive	negative	positive	27.943	78	positive
29	ATB/01/07/P/006	DRC	23/06/2008	Pg II 29	0.95386	1.02577		15.8257	negative	negative		positive	32.8825	76.5	negative
30	ATB/01/07/P/007	DRC	02/07/2008	Pg II 30	17.1736	8.27822	1.04041	15.9145	positive	positive	negative	positive	24.6419	78	positive
31	ATB/04/01/P/001	Guinea	28/11/2007	Pg II 31	1.15715	0.812883		16.3792	negative	negative		positive	31.334	77	negative
32	ATB/04/01/P/003	Guinea	28/11/2007	Pg II 32	1.05984	1.05736		15.6985	negative	negative		positive	28.1899	78	positive
33	ATB/04/01/P/005	Guinea	28/11/2007	Pg II 33	0.750114	1.03804		14.8662	negative	negative		positive	31.2609	78	negative
34	ATB/04/01/P/011	Guinea	29/11/2007	Pg II 34	11.8693	4.03405	1.33515	15.5435	positive	positive	negative	positive	28.0929	78	positive
35	ATB/04/01/P/013	Guinea	29/11/2007	Pg II 35	2.11055	2.45675	1.33291	15.9539	positive	positive	negative	positive	29.1932	78	negative
36	ATB/04/01/P/017	Guinea	30/11/2007	Pg II 36	1.22979	1.79479		14.3204	negative	negative		positive	25.8507	78	positive
37	ATB/04/01/P/018	Guinea	30/11/2007	Pg II 37	1.04431	3.81718		15.9409	negative	positive		positive	28.9655	77.5	negative
38	ATB/04/01/P/052	Guinea	19/03/2008	Pg II 38	0.996802	1.02055		15.8238	negative	negative		positive	32.4736	77	negative
39	ATB/04/01/P/053	Guinea	20/03/2008	Pg II 39	1.13431	2.42945		15.852	negative	positive		positive	31.8444	76.5	negative
40	ATB/04/01/P/055	Guinea	21/03/2008	Pg II 40	0.98995	1.13466		16.0978	negative	negative		positive	32.2734	77	negative
41	ATB/06/01/P/016	Chad	04/03/2009	Pg II 41	5.45135	1.6816		16.0684	positive	negative		positive	21.5255	78	positive
42	ATB/06/01/P/019	Chad	05/03/2009	Pg II 42	4.11284	0.971472		15.6461	positive	negative		positive	24.0964	78	positive
43	ATB/06/01/P/022	Chad	05/03/2009	Pg II 43	3.70352	5.32515	1.50096	15.8208	positive	positive	negative	positive	22.1201	78	positive
44	ATB/06/01/P/026	Chad	06/03/2009	Pg II 44	10.974	0.998466		14.9717	positive	negative		positive	31.0616	77.5	negative
45	ATB/06/01/P/029	Chad	06/03/2009	Pg II 45	1.80813	7.11442	1.49134	15.603	positive	positive	negative	positive	19.9876	78	positive
46	ATB/06/02/P/002	Chad	27/10/2010	Pg II 46	0.981727	1.09816		15.6216	negative	negative		positive	33.2368	76.5	negative
47	ATB/06/02/P/003	Chad	27/10/2010	Pg II 47	6.56281	1.62117		16.271	positive	negative		positive	24.5299	77.5	positive
48	ATB/06/02/P/004	Chad	27/10/2010	Pg II 48	1.60713	3.17822	1.38711	16.1747	positive	positive	negative	positive	24.3106	77.5	positive
49	ATB/06/02/P/005	Chad	28/10/2010	Pg II 49	12.6469	0.97546		16.0312	positive	negative		positive	30.5765	77	negative
50	ATB/06/02/P/007	Chad	28/10/2010	Pg II 50	3.15	1.37		22.91	positive	negative		positive	28.21	77.5	positive
ND, Not detected
DRC, Democratic Republic of Congo
RP, RNase P
PgII, Patients with stage 2 of gambiense HAT

## Sheet: rHAT negative endemic controls
					SHERLOCK						177 bp Repeats40
N°	Subject ID	Country	Extraction date	SHERLOCK ID	Fold-change over background fluorescence			Outcome
					7SLRNA	SRA	RP	7SLRNA	SRA	RP	mean Ct	Melt T	Outcome
1	ATB/03/01/C/003	Tanzania	17/04/2008	Cr 1	1.02	1.3034	24.07	negative	negative	positive	32.9589	76	negative
2	ATB/03/01/C/005	Tanzania	24/04/2008	Cr 2	0.977941	1.38871	11.9206	negative	negative	positive	33.9791	76.5	negative
3	ATB/03/01/C/016	Tanzania	15/01/2009	Cr 3	1.01066	1.76427	12.721	negative	negative	positive	33.5972	76.5	negative
4	ATB/03/01/C/017	Tanzania	20/01/2009	Cr 4	0.996324	1.63695	13.0841	negative	negative	positive	33.546	76.5	negative
5	ATB/03/01/C/018	Tanzania	21/01/2009	Cr 5	1.01103	1.59108	12.7134	negative	negative	positive	33.7407	76.5	negative
6	ATB/03/01/C/019	Tanzania	16/01/2009	Cr 6	1.12059	1.161	12.2481	negative	negative	positive	36.0448	75	negative
7	ATB/03/01/C/021	Tanzania	19/01/2009	Cr 7	0.918382	0.961514	12.3092	negative	negative	positive	33.1125	75.5	negative
8	ATB/03/01/C/022	Tanzania	02/03/2009	Cr 8	1.0375	2.20334	11.1764	negative	negative	positive	33.244	75.5	negative
9	ATB/03/01/C/023	Tanzania	03/03/2009	Cr 9	5.63015	2.07505	12.1393	positive	negative	positive	34.7011	76.5	negative
10	ATB/03/01/C/024	Tanzania	04/03/2009	Cr 10	0.965809	1.17319	12.7986	negative	negative	positive	ND	ND	negative
11	ATB/05/01/C/003	Malawi	18/07/2008	Cr 11	0.948529	1.41084	13.5106	negative	negative	positive	34.424	76.5	negative
12	ATB/05/01/C/004	Malawi	22/07/2008	Cr 12	0.938235	1.22514	13.1173	negative	negative	positive	34.5073	76	negative
13	ATB/05/01/C/005	Malawi	28/07/2008	Cr 13	0.999265	1.47659	13.4747	negative	negative	positive	34.4509	76.5	negative
14	ATB/05/01/C/006	Malawi	28/07/2008	Cr 14	0.990441	1.4365	12.9556	negative	negative	positive	34.5422	76	negative
15	ATB/05/01/C/007	Malawi	28/07/2008	Cr 15	1.06471	1.50128	13.5744	negative	negative	positive	34.0778	76.5	negative
16	ATB/05/01/C/008	Malawi	01/08/2008	Cr 16	1.20882	1.52405	7.37419	negative	negative	positive	34.2953	76.5	negative
17	ATB/05/01/C/009	Malawi	19/08/2008	Cr 17	1.07426	1.38743	13.5705	negative	negative	positive	34.2794	76.5	negative
18	ATB/05/01/C/010	Malawi	21/08/2008	Cr 18	0.853676	1.10391	13.8668	negative	negative	positive	34.65	76.5	negative
19	ATB/05/01/C/011	Malawi	25/08/2008	Cr 19	0.904044	1.44419	13.8327	negative	negative	positive	33.1937	76	negative
20	ATB/05/01/C/012	Malawi	06/10/2008	Cr 20	0.922059	1.32777	13.7534	negative	negative	positive	34.2346	76.5	negative
ND, Not detected
RP, RNase P
Cr, T. b. rhodesiense negative controls from endemic regions

## Sheet: rHAT stage 2 patients
					SHERLOCK								177 bp Repeats40
N°	Subject ID	Country	Extraction date	SHERLOCK ID	Fold-change over background fluorescence				Outcome
					7SL	TgSGP	SRA	RP	7SL	TgSGP	SRA	RP	mean Ct	Melt T	Outcome
2	ATB/03/01/P/019	Tanzania	15/01/2009	Pr II 2	16.5011	0.97975	10.5297	13.2681	positive	negative	positive	positive	17.1426	78	positive
3	ATB/05/01/P/033	Malawi	27/10/2008	Pr II 3	2.97132	1.09941	1.58401	12.659	positive	negative	negative	positive	23.5664	78	positive
4	ATB/05/01/P/048	Malawi	12/02/2009	Pr II 4	15.7268	0.983063	9.96691	12.8204	positive	negative	positive	positive	9.35296	78	positive
5	ATB/05/01/P/049	Malawi	13/02/2009	Pr II 5	16.0676	1.03351	10.6617	12.6969	positive	negative	positive	positive	5.11827	78	positive
6	ATB/05/01/P/050	Malawi	17/02/2009	Pr II 6	11.3901	0.911635	9.69814	13.3789	positive	negative	positive	positive	18.6694	78	positive
7	ATB/05/01/P/051	Malawi	27/02/2009	Pr II 7	14.4379	0.913844	11.1327	13.8886	positive	negative	positive	positive	10.3031	78	positive
8	ATB/05/01/P/053	Malawi	24/04/2009	Pr II 8	14.5596	0.865979	10.8405	13.8739	positive	negative	positive	positive	15.2598	78	positive
9	ATB/05/01/P/054	Malawi	20/05/2009	Pr II 9	14.7441	1.00258	11.2149	14.0394	positive	negative	positive	positive	11.6392	78	positive
10	ATB/05/01/P/055	Malawi	21/05/2009	Pr II 10	4.11397	1.02135	7.43383	13.5241	positive	negative	positive	positive	18.2211	78	positive
11	ATB/05/01/P/056	Malawi	22/06/2009	Pr II 11	16.9585	0.979013	12.0368	13.3859	positive	negative	positive	positive	14.0332	78	positive
12	ATB/05/01/P/057	Malawi	23/06/2009	Pr II 12	14.714	1.07401	1.33048	13.0723	positive	negative	negative	positive	25.0458	77.5	positive
13	ATB/05/01/P/058	Malawi	24/06/2009	Pr II 13	16.121	1.02467	11.5428	12.9371	positive	negative	positive	positive	13.6596	78	positive
14	ATB/05/01/P/059	Malawi	14/12/2009	Pr II 14	12.0132	1.02577	11.8071	13.4239	positive	negative	positive	positive	11.9292	78	positive
15	ATB/05/01/P/060	Malawi	17/12/2009	Pr II 15	14.9651	0.955449	8.44851	13.5838	positive	negative	positive	positive	16.4294	78	positive
16	ATB/05/01/P/062	Malawi	22/12/2009	Pr II 16	14.7743	0.846097	9.7539	13.8815	positive	negative	positive	positive	16.4203	78	positive
17	ATB/05/01/P/063	Malawi	29/12/2009	Pr II 17	15.6037	0.953976	1.49517	14.4442	positive	negative	negative	positive	16.4368	78	positive
18	ATB/05/01/P/064	Malawi	25/01/2010	Pr II 18	16.0544	1.03351	1.43048	13.9462	positive	negative	negative	positive	15.9137	78	positive
19	ATB/05/01/P/065	Malawi	17/02/2010	Pr II 19	16.7426	1.02946	10.4428	12.7922	positive	negative	positive	positive	15.4675	78	positive
20	ATB/05/01/P/066	Malawi	21/02/2010	Pr II 20	21.2768	1.03535	11.4532	12.6981	positive	negative	positive	positive	6.7066	78	positive
RP, RNase P
Pr II, Patients with stage 2 of rhodesiense HAT
