# Supplementary material for: SHERLOCK4HAT: A CRISPR-based tool kit for diagnosis of Human African Trypanosomiasis
Source: eBioMedicine. 2022 Oct 27;85:104308. doi: 10.1016/j.ebiom.2022.104308 (PMC9626900; doi:10.1016/j.ebiom.2022.104308)
Supplement: Table S2 — Single nucleotide polymorphisms identified in the genes of this work. [file mmc6.xlsx]

## Sheet: SNPs
Table S2. Single nucleotide polymorphisms identified in the genes of this work
Gene name	SNP ID	Position	REF strain 927	Major Allele	Minor Allele	Reference
7SLRNA	NGS_SNP.Tb927_08_v5.1.861102	155	T	T (.99)	C (.01)	18
	NGS_SNP.Tb927_08_v5.1.861053	204	G	A (.91)	G (.09)
	NGS_SNP.Tb927_08_v5.1.861025	232	A	G (.97)	A (.03)
TgSGP		277	A		C	27
		360	GC		CG
		735	AT		TA
		797	GC		CG
		874	G		A
SRA		88				19
		223
		237
		658
		668
		672
		952
		965
		998, 999
		1020, 1021, 1022
		1029
		1031
		1034
		1041
		1043.1
		1058
		1063, 1064
		1070
		1073, 1074
SODB1	NGS_SNP.Tb927_11_v5.1.4212379	128	T	T (.99)	C (.01)	18
	NGS_SNP.Tb927_11_v5.1.4212294	213	G	A (.86)	G (.14)
	NGS_SNP.Tb927_11_v5.1.4212291	216	A	G (.85)	A (.15)
	NGS_SNP.Tb927_11_v5.1.4212279	228	C	T (.85)	C (.15)
	NGS_SNP.Tb927_11_v5.1.4212278	229	G	A (.85)	G (.15)
	NGS_SNP.Tb927_11_v5.1.4212089	418	T	T (.56)	G (.44)
	NGS_SNP.Tb927_11_v5.1.4211938	569	A	A (.99)	G (.01)
