# Supplementary material for: SHERLOCK4HAT: A CRISPR-based tool kit for diagnosis of Human African Trypanosomiasis
Source: eBioMedicine. 2022 Oct 27;85:104308. doi: 10.1016/j.ebiom.2022.104308 (PMC9626900; doi:10.1016/j.ebiom.2022.104308)
Supplement: Table S3 — Other oligonucleotides. [file mmc7.xlsx]

## Sheet: Other oligonucleotids
Table S3. Other oligonucleotides
Name	Sequence 5'>3'	Reference
T7-3G	GAAATTAATACGACTCACTATAGGG	17
7SLb UP F.6	GAAATTAATACGACTCACTATAGGGAGCCGGAGCGCATTGCTCTGTAACC	This study
7SLb FL R	CCGCCTCGCGACGACACTTGGGGCGCAAA	This study
TgSGP FL F	GAAATTAATACGACTCACTATAGGGATGTGGCAATTACTAGCAATAGCGGCGG	This study
TgSGP FL R	TTAAAAAAGCAAAAATGCAAGCAAAAGAGGGGCC	This study
SRA FL F	GAAATTAATACGACTCACTATAGGGATGCCCCGAAATTCGGGCCGGACAACAA	This study
SRA FL R	TTAAAACAGAAAGGCCACAAAAGCAGCAA	This study
Tb177F	AACAATGCGCAGTTAACGCTAT	40
Tb177R	ACATTAAACACTAAAGAACAGCGTTG	40
6U FAM	56-FAM/rUrUrUrUrUrU/3IABkFQ	37
