# Supplementary material for: SHERLOCK4HAT: A CRISPR-based tool kit for diagnosis of Human African Trypanosomiasis
Source: eBioMedicine. 2022 Oct 27;85:104308. doi: 10.1016/j.ebiom.2022.104308 (PMC9626900; doi:10.1016/j.ebiom.2022.104308)
Supplement: Table S4 — RNA samples from the trypanosome biobank at ITM and SHERLOCK analysis. BSF, bloodstream form; PCF, procyclic form; DRC, Democratic Republic of Congo; ITM, Institute of Tropical Medicine, Antwerp, Belgium; NA, (information) not available; ∗ RNAs extracted from different species, strains and/or stabilates, either freshly isolated, or maintained in animal models and/or cultured in synthetic media with different durations and numbers of passages, and therefore theoretically presenting different transcriptomes. [file mmc8.xlsx]

## Sheet: Sheet1
Table S4. RNA samples from the trypanosome collection at ITM and SHERLOCK analysis
Study ID	Taxon	Strain or clone *	WHO code of original strain	Parasite form	Original host	Origin	Year	7SLRNA SHERLOCK	TgSGP SHERLOCK	SRA SHERLOCK
101	T. b. gambiense	MHOM/CI/91/SIQUE1623	MHOM/CI/91/SIQUE1623	PCF	Human	Côte d'Ivoire	1991	+	+	-
102	T. b. gambiense	LiTat 1.5	MHOM/CI/52/ELIANE	BSF	Human	Côte d'Ivoire	1952	+	+	-
106	T. evansi	KENYA	MCAM/KE/80/KETRI2480	BSF	Camel	Kenya	1980	+	-	-
107	T. b. gambiense	LiTat 1.5	MHOM/CI/52/ELIANE	BSF	Human	Côte d'Ivoire	1952	+	+	-
112	T. b. gambiense	MSUS/CI/82/TSW 125 KP1 CLONE B	MSUS/CI/82/TSW125 KP1 CLONE B	BSF	Pig	Côte d'Ivoire	1982	+	+	-
115	T. b. gambiense	JUA	MHOM/CM/76/OCEAC	BSF	Human	Cameroon	1976	+	+	-
118	T. b. gambiense	ROUPO VAVOUA /80/MURAZ 14	MHOM/CI/80/MURAZ14	BSF	Human	Côte d'Ivoire	1980	+	+	-
119	T. b. gambiense	ALJO	MHOM/ZR/75/ITMAP1829	BSF	Human	Democratic Republic of the Congo	1975	+	+	-
120	T. b. gambiense	BRAZZAVILLE BB ITMAP 1842	MHOM/CG/73/BB	BSF	Human	Republic of the Congo	1973	+	+	-
121	T. b. gambiense	AMBOU	MHOM/CG/80/AMBOU	BSF	Human	Republic of the Congo	1980	+	+	-
122	T. b. gambiense	LOGRA	MHOM/ZR/68/ITMAP1832	BSF	Human	Democratic Republic of the Congo	1968	+	+	-
123	T. b. gambiense	KISOU BOBO/80/MURAZ 15	MHOM/BF/80/MURAZ15	BSF	Human	Burkina Faso	1980	+	+	-
125	T. b. gambiense	PEYA	MHOM/CG/80/PEYA	BSF	Human	Democratic Republic of the Congo	1980	+	+	-
126	T. b. gambiense	NKOUA	MHOM/CG/80/NKOUA	BSF	Human	Congo	1980	+	+	-
127	T. b. gambiense	BIM AnTat 8.1 P8	MHOM/CM/76/OCEAC	BSF	Human	Cameroon	1976	+	+	-
131	T. b. gambiense	KOUAM/DALOA	MHOM/CI/79/MURAZ5	BSF	Human	Côte d'Ivoire	1979	+	+	-
140	T. b. gambiense	MHOM/CI/78/DALOA72 CLONE A	MHOM/CI/78/DALOA72	BSF	Human	Côte d'Ivoire	1978	+	+	-
144	T. b. gambiense	MHOM/CI/78/DALOA69	MHOM/CI/78/DALOA69	BSF	Human	Côte d'Ivoire	1978	+	+	-
146	T. b. gambiense	MHOM/ZR/71/C126	MHOM/ZR/71/C126	BSF	Human	Democratic Republic of the Congo	1971	+	+	-
167	T. b. gambiense	NDMI	MHOM/CG/80/NDIMI	BSF	Human	Republic of the Congo	1980	+	+	-
168	T. b. gambiense	GUIWI/BOBO80/MURAZ 18	MHOM/BF/80/MURAZ18	BSF	Human	Burkina Faso	1980	+	+	-
169	T. b. gambiense	Nabe	MHOM/ZR/95/ITMAP2566	PCF	Human	Democratic Republic of the Congo	1995	+	-	-
175	T. b. gambiense	MHOM/CI/79/DALOA74	MHOM/CI/79/DAL0A74	BSF	Human	Côte d'Ivoire	1979	+	+	-
180	T. b. gambiense	Bage ITMAP2569	MHOM/ZR/95/ITMAP2569	PCF	Human	Democratic Republic of the Congo	1995	+	-	-
181	T. b. gambiense	Pakwe ITMAP 2570	MHOM/ZR/95/ITMAP2570	PCF	Human	Democratic Republic of the Congo	1995	+	-	-
184	T. b. gambiense	Bosendja	MHOM/ZR/72/KIN001	BSF	Human	Democratic Republic of the Congo	1972	+	+	-
188	T. b. gambiense	163AT	MHOM/CD/INRB/2006/06A	BSF	Human	Democratic Republic of the Congo	2006	+	+	-
189	T. b. gambiense	93AT	MHOM/CD/INRB/2006/09	BSF	Human	Democratic Republic of the Congo	2006	+	+	-
190	T. b. gambiense	15BT	MHOM/CD/INRB/2008/56	BSF	Human	Democratic Republic of the Congo	2008	+	+	-
191	T. b. gambiense	346BT	MHOM/CD/INRB/2006/22A	BSF	Human	Democratic Republic of the Congo	2006	+	+	-
193	T. b. gambiense	MBA	MHOM/ZR/74/ITMAP1811	BSF	Human	Democratic Republic of the Congo	1974	+	+	-
194	T. b. gambiense	57AT	MHOM/CD/INRB/2007/28	BSF	Human	Democratic Republic of the Congo	2007	+	+	-
195	T. b. gambiense	348BT	MHOM/CD/INRB/2006/23A	BSF	Human	Democratic Republic of the Congo	2006	+	+	-
196	T. b. gambiense	346AT relapse	MHOM/CD/INRB/2007/24B	BSF	Human	Democratic Republic of the Congo	2007	+	+	-
197	T. b. rhodesiense	AnTat 12.1S	MHOM/RW/71/VANDERDORP	BSF	Human	Rwanda	1971	+	-	+
198	T. b. rhodesiense	AnTat 25.1S	MHOM/RW/71/ITMAP403	BSF	Human	Rwanda	1971	+	-	+
205	T. b. gambiense	MHOM/ZR/71/C126	MHOM/ZR/71/C126	BSF	Human	Democratic Republic of the Congo	1971	+	+	-
207	T. b. gambiense	AnTat 11.17	MHOM/ZR/74/ITMAP1811	BSF	Human	Democratic Republic of the Congo	1974	+	+	-
208	T. b. gambiense	AnTat 22.1 Brazza I PA	MHOM/CG/75/ITMAP1843	BSF	Human	Republic of the Congo	1975	+	+	+
213	T. b. gambiense	MHOM/SD/82/MUSIKIA (cloneA)	MHOM/SD/82/MUSIKIA	BSF	Human	Sudan	1982	+	+	-
220	T. b. gambiense	LiTat 1.5 P9	MHOM/CI/52/ELIANE	BSF	Human	Côte d'Ivoire	1952	+	+	-
222	T. b. gambiense	15BT	MHOM/CD/INRB/2008/56	BSF	Human	Democratic Republic of the Congo	2008	+	+	-
223	T. b. gambiense	GUIWI/BOBO80/MURAZ18	MHOM/BF/80/MURAZ18	BSF	Human	Burkina Faso	1980	+	+	-
227	T. b. gambiense	VAVOUA/MURAZ 14	MHOM/CI/80/MURAZ14	BSF	Human	Côte d'Ivoire	1980	+	+	-
228	T. b. brucei	J10	MCRO/ZM/73/J10	BSF	Hyena	Zambia	1973	+	-	-
229	T. b. gambiense G2	ABBA	MHOM/CI/83/DAL626	BSF	Human	Côte d'Ivoire	1983	+	-	-
230	T. equiperdum	BoTat 1.1	ND	BSF	Horse	Morocco	1924	+	-	-
231	T. evansi	MCAM/ET/2013/MU/10	MCAM/ET/2013/MU/10	BSF	Camel	Ethiopia	2013	+	-	-
233	T. b. gambiense	340AT	MHOM/CD/INRB/2006/21B	BSF	Human	Democratic Republic of the Congo	2006	+	+	-
234	T. b. gambiense	163AT	MHOM/CD/INRB/2006/06A	BSF	Human	Democratic Republic of the Congo	2006	+	+	-
235	T. b. gambiense	19BT	MHOM/CD/INRB/2008/46	BSF	Human	Democratic Republic of the Congo	2008	+	+	-
236	T. b. gambiense	223AT	MHOM/CD/INRB/2006/12A	BSF	Human	Democratic Republic of the Congo	2006	+	+	-
237	T. b. gambiense	348BT	MHOM/CD/INRB/2006/23A	BSF	Human	Democratic Republic of the Congo	2006	+	+	-
238	T. b. gambiense	85BT	MHOM/CD/INRB/2008/62	BSF	Human	Democratic Republic of the Congo	2008	+	+	-
239	T. b. gambiense	130BT	MHOM/CD/STI/2006/02	BSF	Human	Democratic Republic of the Congo	2006	+	+	-
240	T. b. gambiense	48BT	MHOM/CD/INRB/2008/52	BSF	Human	Democratic Republic of the Congo	2008	+	+	-
241	T. b. gambiense	167BT	MHOM/CD/INRB/2008/47	BSF	Human	Democratic Republic of the Congo	2008	+	+	-
