# Supplementary material for: SHERLOCK4HAT: A CRISPR-based tool kit for diagnosis of Human African Trypanosomiasis
Source: eBioMedicine. 2022 Oct 27;85:104308. doi: 10.1016/j.ebiom.2022.104308 (PMC9626900; doi:10.1016/j.ebiom.2022.104308)
Supplement: Table S5 — SHERLOCK performance of the screened crRNAs. Background subtracted fluorescence (a. u.) ≤1500, no signal; Background subtracted fluorescence (a. u.) >1500 and ≤5000, Low; Background subtracted fluorescence (a. u.) >5000 and ≤15000, Medium; Background subtracted fluorescence (a. u.) >15000, High; NA, not assessed; Tbb, T. b. bucei; Tbg, T. b. gambiense; Tbr, T. b. rhodesiense; sspp, subspecies. [file mmc9.xlsx]

## Sheet: Guide screen summary results
Table S5. SHERLOCK performance of screen crRNAs
Target	crRNA name	SHERLOCK performance	SHERLOCK specificity		Legend	Background subtracted fluorescence (A.U.)
7SLRNA	cr7SLbs	No signal	NA		No signal	≤1500
	cr7SLb1	High (Tbb) Medium (Tbg) Low (Tbr)	Tb sspp		Low	>1500 and ≤5000
	cr7SLb2	High	Tb sspp		Medium	>5000 and ≤15000
	cr7SLb3	High	Tb sspp		High	>15000
TgSGP	crSGP1.1	High	Tbg
	crSGP1.2	High	Tbg		NA, not assessed; Tbb, T. b. bucei; Tbg, T. b. gambiense; Tbr, T. b. rhodesiense; sspp, subspecies
	crSGP1.3	High	Tbg
	crSGP2.1	High	Tbg
	crSGP2.2	Medium	NA
	crSGP2.3	High	Tbg
	crSGP3.1	Background	NA
	crSGP3.2	Background	NA
	crSGP3.3	Background	NA
	crSGP4.1	Low	NA
	crSGP4.2	High	NA
	crSGP4.3	No signal	NA
	crSGP5.1	High	Tbg
	crSGP5.3	High	Tbg
	crSGP6.1	High	NA
	crSGP6.2	High	NA
	crSGP6.3	High	NA
	crSGP7.1	No signal	NA
	crSGP7.2	No signal	NA
	crSGP7.3	No signal	NA
	crSGP8.1	High	Tbg
	crSGP8.2	High	Tbg
	crSGP8.3	High	Tbg
SRA	crSRA1.1	High	NA
	crSRA1.2	High	NA
	crSRA1.3	Medium	NA
	crSRA2.1	High	NA
	crSRA2.2	Low	NA
	crSRA4.1	Low	NA
	crSRA4.2	High	Tbr
	crSRA4.3	High	Tbr
	crSRA5.1	High	Tbr
	crSRA5.2	High	Tbr
	crSRA5.3	High	Tbb, Tbr, L. major
	crSRA8.1	High	NA
	crSRA8.2	No signal	NA
	crSRA8.3	High	NA
SODB1	crSOD1.1	Background	NA
	crSOD1.2	Background	NA
	crSOD1.3	Background	NA
	crSOD2.2	High	NA
	crSOD2.3	High	NA
	crSOD3.3	High	NA
	crSOD4.1	High	Tb sspp
	crSOD4.2	High	Tb sspp
	crSOD4.3	High	Tb sspp
	crSOD5.1	High	Tb sspp
	crSOD5.3	High	NA
	crSOD6.1	High	NA
	crSOD6.2	High	NA
	crSOD6.3	High	NA
	crSOD6.4	Low	NA
