# Supplementary material for: SHERLOCK4HAT: A CRISPR-based tool kit for diagnosis of Human African Trypanosomiasis
Source: eBioMedicine. 2022 Oct 27;85:104308. doi: 10.1016/j.ebiom.2022.104308 (PMC9626900; doi:10.1016/j.ebiom.2022.104308)
Supplement: Table S6 — Cost analysis of a SHERLOCK4HAT unit. [file mmc10.xlsx]

## Sheet: 2-steps
	€/unit	Components	Units/RPA pellet (4 reactions)	Units/ RPA reaction	Cost 1RPA reaction
RPA	3.54	RPA pellet	1	0.25	0.885
	7.4	Transcriptor	0.5	0.125	0.925
	€/unit	Components		Units/Cas13 detection + 25%	Cost 1 Cas13 replicate
Cas13 detection	0.1315	rNTPs		1	0.1315
	0.00075	LwaCas13a		158.25	0.118688
	0.0173	Rnase inhibitor 40 U/uL		2.5	0.04325
	0.0041	T7 RNA polymerase 5U/uL		3.125	0.0128125
	9e-05	crRNA 10 ng/uL		12.5	0.001125
	0.27	Rnase Alert		1.25	0.3375
				FINAL COST/ target /sample	2.45487

## Sheet: 1-step
Components	vol/reaction	cost/reaction
RPA pellet	0.2	0.71
Reaction buffer	4.3
Cas13((2.26 uM) 10 uL Cas13 2mg/mL in 6.12 SB)	0.428	0.09
RNase Alert (2uM)	1.342	0.27
RNase inhibitor (40 U/uL)	0.538	0.0173
rNTP (25 mM each)	1.72	0.1315
ProtoScript II RT (200 U/uL)	0.216	0.56
RNase H ( 5 U/uL)	0.43	0.43
T7 Pol (50 u/uL)	0.43	0.0041
H2O	9.988
RPA primers (10 uM each)	0.98
crRNA (2 uM=100 ng/uL) (1uL crRNA 300 ng/uL in 2 uL H2O)	0.108	0.0009
MgOAc (280 uM)	1.02
Total		2.2138
Components	vol/reaction	cost/reaction
RPA pellet	0.2	0.71
Reaction buffer	4.3
Cas13((2.26 uM) 10 uL Cas13 2mg/mL in 6.12 SB)	0.428	0.09
LF-RNA (50uM)	0.2	0.0034
RNase inhibitor (40 U/uL)	0.538	0.0173
rNTP (25 mM each)	1.72	0.1315
ProtoScript II RT (200 U/uL)	0.216	0.56
RNase H ( 5 U/uL)	0.43	0.43
T7 Pol (50 u/uL)	0.43	0.0041
H2O	11.13
RPA primers (10 uM each)	0.98
crRNA (2 uM=100 ng/uL) (1uL crRNA 300 ng/uL in 2 uL H2O)	0.108	0.0009
MgOAc (280 uM)	1.02
Strip	1	2
Total		3.9472
